# Supplementary material for: KRCC1, a modulator of the DNA damage response
Source: Nucleic Acids Res. 2022 Oct 16;50(19):11028–39. doi: 10.1093/nar/gkac890 (PMC9638924; doi:10.1093/nar/gkac890)
Supplement: gkac890_Supplemental_Files [file gkac890_supplemental_files.zip]

Archive with 5 entries (5 files):
- Supplemental Figure 1.tif
- Supplemental Figure 2.tif
- Supplemental Figure 3.tif
- Supplemental Figure 4.tif
- Supplementary Figure Legends_R2.docx
